# Supplementary material for: Physiological and psychological responses to five-day fasting
Source: PLoS One. 2025 Jun 6;20(6):e0324929. doi: 10.1371/journal.pone.0324929 (PMC12143889; doi:10.1371/journal.pone.0324929)
Supplement: S1 File — (XLSX) [file pone.0324929.s001.xlsx]

## Sheet: Bloods and body
Leptin, ng/mL Before	Leptin, ng/mL After	Adiponectin, µg/mL Before	Adiponectin, µg/mL After	Leptin/adiponectin Before	Leptin/adiponectin After	BDNF, ng/mL Before	BDNF, ng/mL After	Irisin, ng/mL Before	Irisin, ng/mL After	TNF-alpha, pg/mL Before	TNF-alpha, pg/mL After	IL-6, pg/mL Before	IL-6, pg/mL After	Insulin, µIU/mL Before	Insulin, µIU/mL After	Glucose, mmol/l Before	Glucose, mmol/l After	Ketone body, mmol/l Before	Ketone body, mmol/l After	Waist circumference, cm Before	Waist circumference, cm After	Body mass, kg Before	Body mass, kg After	Fat mass, kg Before	Fat mass, kg After	Water mass, kg Before	Water mass, kg After	Lean body mass, kg Before	Lean body mass, kg After	Fat mass, % Before	Fat mass, % After	BEE, kcal/day Before	BEE, kcal/day After	BEE, kcal, kg/day Before	BEE, kcal, kg/day After	SBP, mm/Hg Before	SBP, mm/Hg After	DBP, mm/Hg before	DBP, mm/Hg After
4.6	0.1	54	58.3	0.1	0	27	27	4.2	2.1	31	38.4	1.5	2.1	3.7	2.1	4.5	4.1	0.5	5.6	93.6	77.8	80.3	89.5	31.1	30.9	48.1	35.2	64.1	48.8	35	35.7	1591.5	1324.7	15.9	16.2	127.9	129	83.3	84.5
1.5	0.9	28.5	32.5	0.2	0	21.2	19.4	12.2	10.2	47.1	54.2	1.5	2.7	5.9	0.8	7.5	3.3	1.1	5	102.3	90.6	108.1	84.7	26	23.4	49.8	34.9	49.6	41.3	38.2	40.3	1121.6	1270	15.8	15.4	130	130.5	79.4	81
6.1	2.2	28.3	30.2	0.1	0	25.5	24.6	8	4.9	33.1	39.2	2	1.3	5.4	1.3	5.2	4.3	1.1	5.6	103.9	83.5	77	89.3	37.3	33.6	39.4	38.5	53.4	52.9	41.1	41.2	1285.5	1157.6	14.1	16.7	112.4	111.9	76.3	80.6
4.4	0.5	30.3	33.5	0.1	0	18.2	16.8	7.3	4.9	33.6	41.3	1.3	2.5	7.1	1.7	3.6	3.7	1	4.9	86.5	82.5	91	74.7	24.8	24.6	34	41.6	54.6	52.6	31.9	31.2	1493.8	1314.6	16.3	16.6	133.2	135.1	78.6	78.8
5.9	0.1	17.3	20.2	0.2	0	23.3	22.9	5.9	3.1	26.4	32.7	1.6	2.3	5.2	2.3	5.4	4.7	0.5	5	99.6	92.9	94	85.6	32.8	30.4	42.3	41.9	48.2	63.3	44.3	44.1	1269.9	1122.4	14.5	15.1	121.6	120.5	78.8	80.7
5.3	1.9	30.9	34.5	0.2	0	21.5	21	4.3	4.3	30.7	37.8	1.3	2.5	3.9	1.5	4.5	3.2	0.5	3.2	100.4	102.7	91.9	69.7	32.5	31.2	34.5	33	59.7	57.5	34.7	36.2	1349.7	1424.9	16	17	126.9	127.9	76.8	78.9
1.1	1.9	28.9	30.2	0.1	0.1	31.5	31.6	10.5	9.7	35.8	45.3	1.3	2.4	5.3	1.3	6.3	4.5	0.8	5.8	93.2	98.8	86.3	82.8	42	39.8	52.9	35.6	53.5	46.8	36.1	35.5	1122.4	1213.7	15.5	16	139.2	140.3	77.6	80.3
1.9	0.6	36.7	39.6	0.1	0	24.6	23.2	8.6	8.2	7.4	14.2	1.4	4.1	6	2.5	4.5	3.7	1.5	5.3	105.2	78.8	86.9	74.8	36.7	33.8	40.1	38.3	57.9	65.5	32.2	31.4	1346.1	1298.8	17.1	19.3	133.2	132.6	90.8	92.5
5.7	0.7	38.3	41.6	0.1	0	25.2	24.1	5.2	4.2	12.5	20.6	1.6	1.7	5.6	0.9	4.7	3.2	1.1	5.8	94.2	83.4	88.5	76.5	32.4	31.8	36.7	35.1	47.4	61.4	23.1	22.7	1253.7	1309.3	14.9	14.7	123.4	124.9	83.4	85.4
5.3	1.9	51.3	51.8	0	0	19.6	17.7	5.2	2.3	42	48.2	1.3	1.8	5.1	0.5	3	3.3	0.6	2.4	96.2	99	86.7	96.3	39.7	39.4	40.4	46.5	51	57.2	41	40.1	1429.8	1240	14.7	15.4	118.2	118.1	77.3	78.6
3.5	1	43.5	44.5	0	0	19	17.7	7.6	5.3	33.9	40.8	2.2	1.7	5.9	1.8	4.7	3.4	1.3	6.8	94.1	83.5	97.1	94.9	44.7	43	30	39.6	60.3	52	40.2	40.4	1460.1	1348.1	15.1	14.8	107.6	108	84.3	86.3
3.9	0.9	30.5	30.7	0.2	0.1	19.5	18.9	12.6	11.4	28.9	37.6	1.1	1.7	6.1	1.3	2.4	3.8	-0.7	4.8	95.4	89.6	108.7	90	37.5	33.8	32.5	41.1	51.5	47.2	34.7	36.4	1670.6	1212.4	14.8	13.9	119.7	120	77	78.4
7.2	0.3	27.8	29.7	0.2	0.1	25.7	25.5	7.8	4.8	31.8	38.1	1.4	1.7	6.4	1.1	3.4	3.8	1.5	5.9	87.4	95.9	82.9	72.9	32.7	31	47.4	40.7	68.3	51	36.6	36.9	1368.9	1384.5	16	15.9	123.9	123.9	87.7	90
1.8	1.1	39.6	42.5	0.1	0	19.5	17.7	4.6	3.7	36.4	45.2	1.3	3.1	5.3	1.9	6.2	3.2	-0.1	4	85	83.6	75.3	80.7	21.2	20.5	34.7	43.8	51.3	60.5	39	38.8	1330.7	1101.1	13.3	13.8	117.4	118.3	82	83.3
5.1	2	24.2	27.9	0.2	0.1	24.9	24.8	7.8	5.9	23.9	31.5	2.3	3.3	4.2	1.7	6.2	3.5	0.6	5.5	106.8	92.3	87.2	96.1	23.3	20.7	32	37.7	56.3	65.7	27.8	27.5	1311	1289.3	13.9	14	124.6	125.5	78.6	80.7
2.9	3.9	51	53.2	0.2	0.1	38.3	38.7	7.7	5.7	20.5	26.9	1.6	1.7	4.6	1.3	5.8	4.7	0.2	4	89.2	80.7	112.2	85.3	29.9	29	42.8	28.6	62	63.5	33.3	31.8	1228.8	1521	13.9	13.7	126.3	124.7	82.6	84.2
2.9	2.9	45.4	49.3	0.3	0	29.2	28.7	1.7	0.7	34.3	41.8	2	1.5	6.1	0.9	4.1	4.5	0.1	4.4	88.2	86.6	80.6	107.2	27.3	26.2	47.3	39	43.2	50.3	40.5	41.4	1332.7	1145.3	16.1	15.2	123.8	125.2	68.2	71
6.7	1.2	31.4	32.2	0.2	0.1	20.3	21.2	8.3	7	17.7	25.6	0.8	2.5	3.2	2	5.2	3.8	1.5	6.6	79.8	94	103.4	87.9	31	30.4	44.1	32.6	40.4	46.2	29.4	29.4	1237.5	1186.5	17	17.4	120.2	118.7	71.4	73
5.9	1.4	20.8	21.3	0.1	0	31.7	30	7.8	5.8	37.3	44.8	1.7	1.7	4.9	1.9	5.3	3.6	0.6	4.8	90.7	78.6	103.7	85.8	33.1	32.1	46	33.3	42.3	54.3	37.8	37.7	1307.1	1338.8	15	14	127.1	128.2	70.9	70.8
5.9	0.2	46.9	49	0.1	0.1	19.6	17.5	10.1	9.6	7.5	12.9	2	2.7	3.8	1.5	3.9	3.6	1	5.1	85.8	95	82.9	80.8	37.2	35.1	34	40.2	64.6	41.9	28.9	32.1	1479.6	1296.1	14.9	16.2	129.4	130.6	80.4	83.3
7.3	1.4	34.4	37	0	0	7.4	4.7	13	10.3	46	52.2	1.6	2.3	4.4	2.4	7.1	3.9	0.8	5.7	107.1	91.3	93.4	85.2	32	32.1	29.5	44.2	50.1	55.5	38.7	39.1	1130.7	1317.9	15.2	15.8	116.5	115.5	91.7	92.5
3.6	1	45.9	48.1	0.2	0	15.1	15.7	11.2	10.1	38.2	44.9	2.1	1	6.2	1	6.3	3	1.1	5.4	102.6	95.9	103.3	82.4	36.8	35.6	49.4	36.7	75	52.5	36	35.3	1453	1335.7	16.4	15.4	137.6	137.2	95.2	96.3
5.5	2	21.8	22	0.1	0	8.7	8.4	7.7	6.6	35.1	42	1.3	3.4	4.7	0.8	5	3.4	0.9	5.1	90.4	93.2	84.5	91	33.2	32	37	38.5	50	50.4	27.5	27.1	1479.6	1354.3	14.1	14.3	124.9	123.9	83.9	85
2.6	0.1	30.3	32.4	0.1	0	20.1	19.1	5.6	3.6	45.4	52.9	2.2	3.6	4.5	1.2	5.3	2.6	0.1	5.3	111.5	102.4	86.2	93.5	15.4	13.4	37.5	47	56	43.1	42.5	43.7	1264.1	1415	15.4	15.1	125.9	125.7	83	86
4.5	2.3	35.4	36.3	0.1	0.1	22.8	22.2	14.8	13.5	55	62.1	2.7	1.7	2.4	1.5	5.5	3.8	1.4	7.1	102.4	92.4	82.6	76	24.4	22.9	48.3	38.1	66.8	56.8	32.2	32.4	963.3	1325.5	16.2	17	131.6	131.4	66.6	66.1
3.2	4	35.8	38.7	0.1	0	35.3	33.2	8.5	5.6	45.8	51.4	1.3	1.9	5.5	1.7	2.8	3.9	0.6	4.9	93	88	78.6	70.5	31.3	29.3	43	52.6	70.5	50	31.8	30.4	1190.6	1242.3	15.7	17.5	127.7	128.5	75.5	80.4
3.8	1.3	31.6	34.1	0.2	0.1	25.2	26.7	8.4	7.7	5.5	12.9	1.3	2.4	5.3	1.4	5	3.3	0	5.1	77.4	92.4	82	65.5	22.1	20.8	42.3	40.1	71	45.8	37.3	38.3	1476.5	1359.1	15.3	13.9	133.7	135.1	73.8	76.5
5.2	2.1	40.7	42	0.2	0	21.1	20.3	8.3	6.5	13.5	21	2.3	2.4	7.5	1.7	4.5	4.4	0.6	5.9	111.8	95.8	76.6	89	37.8	38.4	54	25.8	64.2	34.8	42.4	41.8	1278.4	1516	16.2	16.8	128.1	129.6	75	76.9
1.2	2.6	26.3	28	0.1	0	28.9	28.1	8.9	6.7	22.7	30.2	2.3	2.7	4	1	4.1	2.9	1.7	5.9	85.3	91.8	88.4	72.8	45.9	43.4	34.8	41.2	62.7	53.3	30.7	32.6	1131.8	1256.2	12.1	12.5	120.6	120.1	78.2	79.8
9.6	0.8	34.2	35.3	0.2	0	6.1	5.9	8	7.4	31.9	39.9	1.3	3.7	4.7	2.3	4.9	2.7	1.3	6	83.5	91.8	80.9	62.3	43.2	40.5	45.5	38.9	59.2	64.9	36.5	37.7	1206.1	1148.6	15.8	17	128.7	128.6	76	78
0.6	1.8	36.4	38.6	0.1	0	24.5	24	7	4.6	38.8	46.6	1.3	2	4.8	1.5	7.5	3.7	0.6	5.5	102.7	85.8	90.3	87.8	30.7	31.1	39.6	44.5	60.7	64.2	38.5	38.1	1408	1414.6	14.4	15.1	116.1	114.5	65.3	67.5
0	1.5	39.8	42.9	0.1	0	28.5	27.8	7	3.9	21.3	28.7	1.4	1.5	6.7	2.1	6.1	4.1	0.6	3.9	112.9	86.1	73.5	109	45.6	44.2	41	40.7	50.1	50.5	39.9	41.3	1363.9	1257.7	13.1	12.8	126.6	125.9	84.7	87
6.9	1.6	41.4	42.7	0.2	0	11.6	9.9	8.3	5.1	34.1	41	0.8	1.1	4.3	1.7	4.6	4.5	0.7	6.4	105.3	80.1	91.2	83.8	33.9	32.1	49.6	35.7	48	49.5	37.2	37.3	1246	995.4	15.7	15.8	125.4	126.5	71.8	74
5.8	0.2	25.8	28.5	0.2	0	31.3	30.8	7	6	20.8	26.1	1.1	1.6	4.8	1.8	6	3.3	2	3.9	99.4	105.6	95.9	92.3	29.7	29.6	42.6	29.1	54.5	56.5	34.2	35.1	1226.8	1381.4	16.6	16.3	124	125.7	81.1	82.9
5.3	1.5	22.4	24	0.1	0.1	25.2	26.2	6.6	3.6	22.9	30.3	1	2.1	5.3	1.8	7	4.1	1	5.2	99.6	81.4	69.4	84.7	27.3	25.5	42.9	35.3	53.1	46.9	31.7	32.3	1223	1204.7	14.9	16.5	124.6	123.5	94.1	95.6
5.3	2.3	46.3	47.7	0.1	0	19.6	20	8.7	8.7	11.7	18.8	1.1	3.5	4.7	1.8	6.4	3.5	1.1	4.3	101.5	85.8	91.6	82.9	30	30.7	46.5	31.4	50.9	55.4	36.7	35.9	1143.4	1261.6	16.1	16.7	109.9	109.4	72.9	74.4
3.5	3.9	38.2	40.3	0.1	0.1	27.4	28.1	7.8	4	18.5	25.7	1.5	1.8	3.7	1.9	5.4	3.5	1.4	4.9	100.8	85.6	99.5	93.1	29.2	28.8	36.7	33	60.1	58.4	30.4	29.8	1524.3	1315.6	16.9	19.3	121.1	121.2	61.4	62.9
0.9	3.1	29	30.2	0.1	0	39.7	38.3	12.2	12.2	12.4	18.1	1.6	2.3	4.7	2.2	4.5	4	1	5.2	97.3	98.7	76.8	81	34.1	32.5	33.4	40.2	62.1	61.4	20.4	21.5	1233.5	1297.5	16.5	17	126.5	126.8	77.4	80.2
3.7	5.1	48.6	50.2	0.2	0.1	24.1	22.2	1.8	0.3	17.7	23.6	2.3	2.2	6	1.7	6.1	3.9	0.7	5.2	96.1	89.1	103.7	86.6	34	35	32	46.8	55.2	52.8	38.6	38.3	1464.6	1363.8	16.9	16.7	127	126.3	87.2	89.5
1.6	0.2	36.4	37.4	0.3	0.1	24.6	23.5	11.1	9.3	46.4	54.4	1	3.1	2.9	1.9	5.8	2.7	0.7	5.3	94.9	101.5	92	87.1	32.6	30.9	25.7	39	66.3	52.1	41.1	40.7	1510.2	1217.5	15.9	14.9	117.1	117.6	93.3	92
6.3	2.9	45.4	49.6	0.1	0	19.3	18.4	11.5	9.3	18.1	25	2	4.1	4.6	1.5	6.4	4.3	0.8	6.4	89.9	86	81.5	77.2	36.4	36	53.2	29.2	45.4	47.7	23.4	22.5	1431.7	1338.7	15.2	13.9	136.3	135.9	70.7	73
3.1	1.8	36	38.2	0.2	0	16.3	16.5	3.2	1.9	68.6	76.2	1.4	1.8	3.4	2.3	6	4.3	0.8	5.3	93.3	93.7	87.5	93.9	43	42.1	31.6	39.3	53	48.1	30.7	31.2	1217	1239.9	13.3	12.2	118.4	118.5	82.9	84.8
